# Supplementary material for: Eye Region Surface Temperature and Corticosterone Response to Acute Stress in a High-Arctic Seabird, the Little Auk
Source: Animals (Basel). 2022 Feb 17;12(4):499. doi: 10.3390/ani12040499 (PMC8868316; doi:10.3390/ani12040499)
Supplement: Supplementary file 1 [file animals-12-00499-s001.zip]

Archive with 1 entries (1 files):
- animals-1547002-supplementary.csv
