# Supplementary material for: Eye Region Surface Temperature and Corticosterone Response to Acute Stress in a High-Arctic Seabird, the Little Auk
Source: Animals (Basel). 2022 Feb 17;12(4):499. doi: 10.3390/ani12040499 (PMC8868316; doi:10.3390/ani12040499)
Supplement: Supplementary file 1 [file animals-12-00499-s001.zip › animals-1547002-supplementary.csv]

BirdID	sex	session	MaxTemp	Ambient	Humidity	CORT	bmass	thl		Legend
26636	m	A	29.6	14.2	48.8	1.974152542	170	54.1		BirdID - bird identity (ring number)
26636	m	B	31.7	12.9	48.2	36.67526882	170	54.1		sex - sex of birds: m - male, f - female
26953	f	A	22.5	5.6	74	4.405263158	174	55.7		session - A - first blood smapling up to 3 min after capture, B - second blood sampling after 30 min of restrain
26953	f	B	27	6.7	68.9	51.00954545	174	55.7		MaxTemp - maximal temperature of eye-region in degrees Celsius
29521	m	A	29.7	10.4	61.2	5.114754098	168.3	55		Ambient - ambient air temperture in degrees Celsius
29521	m	B	31.1	11.9	55.2	30.94581281	168.3	55		Humidity - ambient air humidity [%]
31268	m	A	28.6	10.9	51.9	8.2	160	56.2		CORT - coricosterone concentration in blood [ng/mol]
31268	m	B	32.3	13.8	51.9	27.79636364	160	56.2		bmass - body mass of birds [g]
35945	m	A	24.1	5.1	66.6	10.01756757	196	57.4		thl - total head length of birds [mm]
35945	m	B	28	7.7	66.6	35.63302326	196	57.4
46025	f	A	29.7	5.9	82.8	8.12515528	153.6	52.3
46025	f	B	28.8	8.9	72.9	52.12854209	153.6	52.3
46100	m	A	32.8	9.7	65.9	3.711751663	158	54.9
46100	m	B	29.7	10.2	65.8	51.52904348	158	54.9
48395	m	A	30.1	9.4	63.4	NA	160	52.7
48395	m	B	33	11.3	59.9	100.1066667	160	52.7
48493	m	A	26.1	6.5	66.6	5.194818653	162	55.3
48493	m	B	26.6	6.7	66.6	44.3611399	162	55.3
48521	m	A	25.9	5.9	73.5	6.58	182	54.4
48521	m	B	26.4	6.7	66.6	98.23497758	182	54.4
48550	f	A	29.3	11.3	55.3	10.26	166	53.7
48550	f	B	31.6	12.8	47.6	115.890566	166	53.7
50033	f	A	23.2	9	63.9	3.338211382	178	54.4
50033	f	B	24.3	10	59.1	39.168	178	54.4
50035	m	A	32.4	9.4	59.5	6.195854922	180	53.4
50035	m	B	33.4	10.8	60.6	58.42529644	180	53.4
50092	f	A	28.5	10.4	66.2	7.121333333	146	55.3
50092	f	B	35.7	9.2	70.4	25.397543	146	55.3
50140	m	A	22.9	8.5	62.8	6.136363636	158	54.6
50140	m	B	30.6	12.5	54.1	19.61170213	158	54.6
50148	f	A	28.1	12.3	57.9	4.689411765	182	55.8
50148	f	B	32.6	13.8	62.6	21.77631579	182	55.8
50203	m	A	27.6	11.6	57.9	3.99953271	162	55.3
50203	m	B	30.9	11.6	59.4	57.55147059	162	55.3
50205	m	A	33.7	13.8	49.3	4.935567568	182.7	57.3
50205	m	B	32.7	15.8	48.3	55.16086957	182.7	57.3
50225	f	A	25	9.7	65	2.670618557	170	53.2
50225	f	B	28.8	10.3	58.2	51.18535469	170	53.2
50244	f	A	25.6	8.4	66.1	1.30425	168	54.1
50244	f	B	27.7	10.6	58.7	53.44660714	168	54.1
50275	m	A	29.5	11.8	55.6	52.16743772	170	55.9
50275	m	B	29.9	12.5	57.7	11.17886598	170	55.9
50490	f	A	32.4	15.8	48.3	9.38372093	188	54.3
50490	f	B	34	12	52.6	18.04527163	188	54.3
54559	m	A	24.4	8.2	67.4	NA	158	56
54559	m	B	29.6	9.5	62.3	NA	158	56
55416	f	A	34.1	11.9	53	NA	172	55.1
55416	f	B	31.5	12.8	46.1	50.7918232	172	55.1
55417	f	A	26.4	8.2	65.7	16.6223176	144	53.1
55417	f	B	26	10.9	57	49.20818182	144	53.1
55418	f	A	23.8	6.9	68.6	3.494262295	180	53.8
55418	f	B	26.7	8.3	71.8	84.87290323	180	53.8
55420	f	A	33.3	11.2	54.7	NA	166	53.5
55420	f	B	32.4	11.6	52.5	NA	166	53.5
55422	m	A	31.4	9	70.2	9.389341693	NA	55.4
55422	m	B	31.2	10.4	59.2	42.03030928	NA	55.4
55437	f	A	28.4	11	57	5.283819629	158	54.7
55437	f	B	29.6	12.1	53.3	NA	158	54.7
55439	m	A	27.1	11.6	52.2	3.819272727	NA	55.8
55439	m	B	31.8	16.2	41.7	19.41333333	NA	55.8
55441	f	A	29.2	10.9	53.1	5.293436293	175.5	54.5
55441	f	B	30.7	11.2	52.2	162.9741176	175.5	54.5
55444	m	A	31.8	10.5	63	10.69875	200	56.3
55444	m	B	30.9	13	54.7	16.73316062	200	56.3
55445	f	A	30.7	11.4	50.9	2.001724138	NA	55.4
55445	f	B	30.8	12.3	57.6	43.18641975	NA	55.4
55446	f	A	32.5	10.3	60.6	6.613333333	178	52.3
55446	f	B	31.1	14.2	50.8	66.29578783	178	52.3
55447	f	A	32.4	13.3	58.2	NA	168	53.6
55447	f	B	33.6	14.3	58.7	NA	168	53.6
55448	f	A	31.8	9.9	61.3	3.728318584	148	52
55448	f	B	32.6	10	61.6	46.20517241	148	52
55449	f	A	30.7	9.6	67.5	0.751219512	173	55
55449	f	B	30.1	11.2	59.3	86.25943601	173	55
55450	m	A	28.9	9.8	64.7	3.650543478	167	53.5
55450	m	B	31	11.4	60.4	27.94555556	167	53.5
55451	f	A	29.6	10	64.3	5.046575342	168	55.1
55451	f	B	31.1	10.1	63	25.57114094	168	55.1
55452	m	A	29.4	9.7	64.1	5.220348837	158	53.5
55452	m	B	31.3	13.2	54.8	72.05945946	158	53.5
55453	m	A	29.6	7.7	76.2	1.81	173.4	54
55453	m	B	31.9	7.8	78.5	28.16058394	173.4	54
